# Supplementary material for: Safety and Effectiveness of OnabotulinumtoxinA in Patients with Laryngeal Dystonia: Final Report of a 52-Week, Multicenter Postmarketing Surveillance Study
Source: Toxins (Basel). 2023 Sep 5;15(9):553. doi: 10.3390/toxins15090553 (PMC10537561; doi:10.3390/toxins15090553)
Supplement: Supplementary file 1 [file toxins-15-00553-s001.zip]

Archive with 1 entries (1 files):
- toxins-2536547-supplementary.xlsx
