# Supplementary material for: Safety and Effectiveness of OnabotulinumtoxinA in Patients with Laryngeal Dystonia: Final Report of a 52-Week, Multicenter Postmarketing Surveillance Study
Source: Toxins (Basel). 2023 Sep 5;15(9):553. doi: 10.3390/toxins15090553 (PMC10537561; doi:10.3390/toxins15090553)
Supplement: Supplementary file 1 [file toxins-15-00553-s001.zip › toxins-2536547-supplementary.xlsx]

## Sheet: Supplementary Table S1
		Supplementary Table S1. List of MedDRA codes related to ADRSIs
		ADRSI	SMQ, HLGT, HLT, SOC, PT or LLT	MedDRA PTコード	MedDRA term (Japanese)
		Hypersensitivity reactions	SMQ	-	Hypersensitivity (narrow)
		Administration to patients with neuromuscular disorders	HLT		Neuromuscular junction dysfunction
		Production of neutralizing antibodies	PT	10013745	Drug specific antibody present
		Production of neutralizing antibodies	PT	10058032	Inhibiting antibodies
		Production of neutralizing antibodies	PT	10058063	Neutralising antibodies
		Production of neutralizing antibodies	PT	10059866	Drug resistance
		Production of neutralizing antibodies	PT	10060972	Autoantibody test
		Production of neutralizing antibodies	PT	10060973	Autoantibody positive
		Production of neutralizing antibodies	PT	10060979	Antibody test
		Production of neutralizing antibodies	PT	10061425	Antibody test abnormal
		Production of neutralizing antibodies	PT	10061427	Antibody test positive
		Production of neutralizing antibodies	PT	10064980	Neutralising antibodies positive
		Production of neutralizing antibodies	PT	10073771	Inhibiting antibodies positive
		Production of neutralizing antibodies	PT	10080179	Drug specific antibody
		Dysphagia	PT	10003504	Aspiration
		Dysphagia	PT	10013950	Dysphagia
		Dysphagia	PT	10017000	Foreign body aspiration
		Dysphagia	PT	10030094	Odynophagia
		Dysphagia	PT	10035669	Pneumonia aspiration
		Dysphagia	PT	10040664	Sideropenic dysphagia
		Dysphagia	PT	10052813	Aerophagia
		Dysphagia	PT	10059603	Radiation dysphagia
		Dysphagia	PT	10067576	Malignant dysphagia
		Dysphagia	PT	10076037	Swallow study abnormal
		Dysphagia	PT	10076217	Swallow study
		Dysphagia	PT	10076371	Endoscopic swallowing evaluation abnormal
		Dysphagia	PT	10076372	Endoscopic swallowing evaluation
		Dysphagia	PT	10079869	Dysphagia lusoria
		Possible distant spread of toxin	PT	10000389	Accommodation disorder
		Possible distant spread of toxin	PT	10003504	Aspiration
		Possible distant spread of toxin	PT	10006041	Botulism
		Possible distant spread of toxin	PT	10006093	Bradycardia
		Possible distant spread of toxin	PT	10006542	Bulbar palsy
		Possible distant spread of toxin	PT	10010774	Constipation
		Possible distant spread of toxin	PT	10011314	Cranial nerve palsies multiple
		Possible distant spread of toxin	PT	10012725	Diaphragmatic paralysis
		Possible distant spread of toxin	PT	10013036	Diplopia
		Possible distant spread of toxin	PT	10013781	Dry mouth
		Possible distant spread of toxin	PT	10013887	Dysarthria
		Possible distant spread of toxin	PT	10013950	Dysphagia
		Possible distant spread of toxin	PT	10013952	Dysphonia
		Possible distant spread of toxin	PT	10013968	Dyspnoea
		Possible distant spread of toxin	PT	10015829	Extraocular muscle paresis
		Possible distant spread of toxin	PT	10015995	Eyelid ptosis
		Possible distant spread of toxin	PT	10016062	Facial paralysis
		Possible distant spread of toxin	PT	10021089	Hyporeflexia
		Possible distant spread of toxin	PT	10021118	Hypotonia
		Possible distant spread of toxin	PT	10021333	Ileus paralytic
		Possible distant spread of toxin	PT	10028372	Muscular weakness
		Possible distant spread of toxin	PT	10033799	Paralysis
		Possible distant spread of toxin	PT	10035669	Pneumonia aspiration
		Possible distant spread of toxin	PT	10037532	Pupillary reflex impaired
		Possible distant spread of toxin	PT	10038669	Respiratory arrest
		Possible distant spread of toxin	PT	10038678	Respiratory depression
		Possible distant spread of toxin	PT	10038695	Respiratory failure
		Possible distant spread of toxin	PT	10041466	Speech disorder
		Possible distant spread of toxin	PT	10046555	Urinary retention
		Possible distant spread of toxin	PT	10047513	Vision blurred
		Possible distant spread of toxin	PT	10047674	Vocal cord paralysis
		Possible distant spread of toxin	PT	10049234	Vocal cord paresis
		Possible distant spread of toxin	PT	10051267	Facial paresis
		Possible distant spread of toxin	PT	10054808	Peripheral paralysis
		Possible distant spread of toxin	PT	10058530	Peripheral nerve palsy
		Possible distant spread of toxin	PT	10061145	Eyelid function disorder
		Possible distant spread of toxin	PT	10061908	Cranial nerve paralysis
		Possible distant spread of toxin	PT	10061911	Paresis cranial nerve
		Possible distant spread of toxin	PT	10064026	Pelvic floor muscle weakness
		Seizure	SMQ		Convulsions (narrow)
		Interactions with muscle relaxants	HLT		Interactions
		Interactions with other botulinum toxin products administered concurrently or with an interval of several months	HLT		Interactions
		Abbreviations: ADRSI, adverse drug reaction of special interest; HLGT, High Level Group Term; HLT, High Level Term; LLT, Lowest Level Term; PT, Preferred Term; SMQ, Standardised MedDRA Query; SOC, System Organ Class.
